# Supplementary material for: Oxygen Vacancy Mediated Band-Gap Engineering via B-Doping for Enhancing Z-Scheme A-TiO2/R-TiO2 Heterojunction Photocatalytic Performance
Source: Nanomaterials (Basel). 2023 Feb 21;13(5):794. doi: 10.3390/nano13050794 (PMC10005070; doi:10.3390/nano13050794)
Supplement: Supplementary file 1 [file nanomaterials-13-00794-s001.zip]

Archive with 1 entries (1 files):
- nanomaterials-2127455-supplementary.pdf
